# Supplementary material for: Cytochrome P450 2D6 profiles and anti-relapse efficacy of tafenoquine against Plasmodium vivax in Australian Defence Force personnel
Source: Antimicrob Agents Chemother. 2023 Nov 16;67(12):e01014-23. doi: 10.1128/aac.01014-23 (PMC10720419; doi:10.1128/aac.01014-23)
Supplement: Supplemental table — S3. Summary of SNPs, Insertions and Deletions in CYP2D6 gene of ADF personnel (referenced to NCBI Reference Sequence NG_008374.4) and their corresponding alleles, AS and metabolic status as well as relapse status. [file aac.01014-23-s0002.xlsx]

## Sheet: Supplementary Table S3 
Table S3. Summary of SNPs, Insertions and Deletions in CYP2D6 gene of ADF personnel (referenced to NCBI Reference Sequence NG_008374.4) and their corresponding alleles, AS and metabolic status as well as relapse status.
Base Pair Position		31	100	1708	1847	2550	2616	2851	2936	2989	4181	Allele 1	Allele 2	AS Allele 1	AS Allele 2	Overall AS	Metabolic Status	Comments
Sample Id	Relapse Status	G>A	C>T	Del T	G>A	Del A	Del AAG	C>T	A>C	G>A	G>C
Tq002	Relapse	G	C	T	G	A		T	A	A	C	41	41	0.5	0.5	1	IM
Tq004	Relapse	G	T	T	G	A		C	A	G	C	10	10	0.5	0.5	1	IM
Tq006	Relapse	G	T	T	A	A		C	A	G	C	4	4	0	0	0	PM
Tq009	Non-relapse	G	T	T	G	A		C	A	G	C	10	10	0.5	0.5	1	IM
Tq010	Relapse											5	5	0	0	0	PM	Deleted 2D6 Gene
Tq013	Non-relapse	G	T	T	A	A		C	A	G	C	4	4	0	0	0	PM
Tq016	Non-relapse	G	C	T	G	A		C	A	G	G	1	1	1	1	2	EM
Tq019	Non-relapse	G	C	T	G	A		C	A	G	G	1	1	1	1	2	EM
Tq024	Non-relapse	G	C	T	G	A		T	A	A	C	41	41	0.5	0.5	1	IM
Tq029	Non-relapse	G	C	T	G	A		T	A	A	C	41	41	0.5	0.5	1	IM
Tq032	Non-relapse	G/A	C	T	G	A		T	A	A	C	41	41	0.5	0.5	1	IM
Tq033	Relapse	G	C	T	G	A		C	C	G	G	7	7	0	0	0	PM
Tq034	Non-relapse	G	C	T	G	A		C	A	G	G	1	1	1	1	2	EM
Tq036	Relapse	G	C			A	AAG Deletion	C	A	G	G	9	9	0.5	0.5	1	IM
Tq037	Relapse	G	C/T	T	G	A		C	A	G/A	C	65	1	1	1	2	EM
Tq041	Relapse	G	C	T	G	A			A	G	G	1	1	1	1	2	EM
Tq045	Non-relapse	G	C	T	G	A		C	A	G	G	1	1	1	1	2	EM
Tq046	Relapse	G	C	T	G	A		C	A	G	G	1	1	1	1	2	EM
Tq048	Non-relapse	G	C	T	G	A		T	A	G/A	C	2	41	1	0.5	1.5	EM
Tq054	Relapse	G	C	T	G	A		T	A	A	C	41	41	0.5	0.5	1	IM
Tq055	Relapse	G	C	T	G	A		T	A	G	C	2XN	2XN	2	2	4	UM	Gene Duplication
Tq056	Non-relapse	G	C	T	G	A		C	A	G	G/C	1	39	1	1	2	EM
Tq057	Relapse	G	T	T	G	A		C	A	G	G	1	1	1	1	2	EM
Tq058	Relapse	G	C	T	G	A		C	A	G	G	1	1	1	1	2	EM
Tq062	Relapse	G	C	T	G	A		T	A	G	G/C	2	1	1	1	2	EM
Tq063	Non-relapse	G	C	T	G	A		C	A	G	C	1	1	1	1	2	EM
Tq065	Relapse	G	C/T	T	G	A		C/T	A	G	C	2XN	10	2	0.5	2.5	UM	Gene Duplication
Tq066	Non-relapse	G	C/T	T	A	A		C	A	G	C	4	4	0	0	0	PM
Tq067	Relapse	G	C	T	G	A	AAG Deletion	C/T	A	G	G/C	9	9	0.5	0.5	1	IM
Tq069	Non-relapse	G	C	T	G	A		C	A	G	G	1	1	1	1	2	EM
Tq070	Non-relapse	G	T	T	A	A		C	A	G	C	4	4	0	0	0	PM
Tq073	Relapse	G	C		G	A	AAG Deletion	C	A	G	G	9	9	0.5	0.5	1	IM
Tq074	Relapse	G	C	T	G	A		C/T	A	G/A	G/C	1	41	1	0.5	1.5	EM
Tq075	Non-relapse	G	C	T	G	A		C	A	G	G	1	1	1	1	2	EM
Tq077	Relapse	G	T	T	A	A		C	A	G	C	4	4	0	0	0	PM
Tq080	Non-relapse	G	C	T	G	A		C/T	A	G	G/C	2	1	1	1	2	EM
Tq082	Non-relapse	G	C/T	T	G	A		C	A	G	G	1	1	1	1	2	EM
Tq083	Relapse	G	C	T	G	A		C/T	A	G/A	G/C	1	41	1	0.5	1.5	EM
Tq084	Relapse	G	T	T	A	A		C	A	G	C	4	4	0	0	0	PM
Tq086	Relapse	G	C	T	G	A		T	A	A	C	41	41	0.5	0.5	1	IM
Tq087	Non-relapse	G	C	T	G	A		C	A	G	G	1	1	1	1	2	EM
Tq088	Non-relapse	G	C	T	G	A		C	A	G	G	1	1	1	1	2	EM
Tq089	Relapse	G	C	T	G	A		T	A	G	C	2	2	1	1	2	EM	No Tq Plasma Concentration
Tq090	Relapse	A	C	T	G	A		T	A	G	C	35	35	1	1	2	EM
Tq092	Non-relapse	G	C	T	G	A		C	A	G	G	1	1	1	1	2	EM
Tq096	Relapse	G	C	T	G	A		C	A	G	G	1	1	1	1	2	EM
Tq098	Non-relapse	G	C/T		G	A		C/T	A	G/A	C	1	4	1	0	1	IM
Tq099	Non-relapse	G	C	T	G	A		C	A	G	G	1	1	1	1	2	EM
Tq100	Non-relapse	G	C/T	T	G	A		C	A	G/A	G/C	65	1	1	1	2	EM	No Tq Plasma Concentration
Tq102	Relapse	G	C	T	G	A		C/T	A	G	G/C	2	1	1	1	2	EM
Tq103	Non-relapse	G/A	C/T	T	G	A		C/T	A	G	C	35	10	1	0.5	1.5	EM	Gene Duplication
Tq107	Relapse	G	C	T	G	A		C	A	G	G	1	1	1	1	2	EM
Tq108	Relapse	G	C	T	G	A		C	A	G		1	1	1	1	2	EM
Tq115	Non-relapse	G	C/T	T	G	A		C	A	G	G/C	1	10	1	0.5	1.5	EM
Tq116	Relapse	G	C	T	G	A		C	A	G	G	1	1	1	1	2	EM
TQS2_10	Non-relapse	G	C	T	G	A		C/T	A	G/A	G/C	1	41	1	0.5	1.5	EM
TQS2_11	Non-relapse	G	C/T	T	G	A		C	A	G	G/C	1	10	1	0.5	1.5	EM
TQS2_12	Non-relapse	G	C	T	G	A		C	A	G	G	1	1	1	1	2	EM
TQS2_13	Non-relapse	G	C/T	T	G/A	A		C	A	G	G/C	1	4	1	0	1	EM
TQS2_14	Relapse	G	C	T	G	A		C/T	A	G/A	G/C	1	41	1	0.5	1.5	EM
TQS2_15	Non-relapse	G	C/T	T	G/A	A		C	A	G	G/C	1	4	1	0	1	EM
TQS2_16	Non-relapse	G	C	T	G	A		C	A	G	G	1	1	1	1	2	EM
TQS2_17	Non-relapse	G	T	T	A	A		C	A	G	C	4	4	0	0	0	PM
TQS2_18	Non-relapse	G	C	T/T Del	G	A		C/T	A	G	G/C	2	6	1	0	1	EM
TQS2_19	Non-relapse	G	C	T	G	A		C/T	A	G	G/C	2	1	1	1	2	EM
TQS2_20	Non-relapse	G	C	T	G	A		C	A	G	G	1	1	1	1	2	EM
TQS2_21	Non-relapse	G	C/T	T	G/A	A		C/T	A	G	C	1	4	1	0	1	EM
TQS2_22	Non-relapse	G	C/T	T	G/A	A		C	A	G	G/C	1	4	1	0	1	EM
TQS2_24	Non-relapse	G	C/T	T	G/A	A		C/T	A	G/A	C	41	4	0.5	0	0.5	IM
TQS2_25	Non-relapse	G	C/T	T	G/A	A		C	A	G	G/C	1	4	1	0	1	EM
TQS2_26	Relapse	G	C/T	T	G/A	A		C/T	A	G	C	1	4	1	0	1	EM
TQS2_27	Non-relapse	G/A	C	T	G	A		T	A	G	C	2	35	1	1	2	EM
TQS2_28	Non-relapse	G	C	T Del	G	A		C	A	G	G	6	6	0	0	0	PM
TQS2_29	Non-relapse	G	C/T	T	G/A	A		C/T	A	G/A	C	41	4	0.5	0	0.5	IM
TQS2_31	Non-relapse	G/A	C	T	G	A		C/T	A	G	G/C	1	35	1	1	2	EM
TQS2_32	Non-relapse	G	C/T	T	G/A	A		C	A	G	G/C	1	4	1	0	1	EM
TQS2_33	Non-relapse	G	C	T	G	A		C/T	A	G	G/C	2	1	1	1	2	EM
TQS2_34	Non-relapse	G	C	T	G	A		T	A	G	C	2	2	1	1	2	EM
TQS2_35	Non-relapse	G	C/T	T	G	A		C/T	A	G	C	2	10	1	0.5	1.5	EM
TQS2_36	Non-relapse	G/A	C	T	G	A		C/T	A	G	G/C	1	35	1	1	2	EM
TQS2_37	Non-relapse	G	C	T	G	A		C	A	G	G	1	5	1	0	1	EM
TQS2_39	Non-relapse	A	C	T	G	A		T	A	G	C	35	35	1	1	2	EM
TQS2_40	Non-relapse	G	C	T	G	A Del		C/T	A	G	G/C	2	3	1	0	1	EM
TQS2_41	Non-relapse	G/A	C/T	T	G	A		C/T	A	G	C	35	10	1	0.5	1.5	EM
TQS2_43	Non-relapse	G	C	T	G	A		C	A	G	G	1	1	1	1	2	EM
TQS2_44	Non-relapse	G	C/T	T	G/A	A		C/T	A	G/A	C	41	4	0.5	0	0.5	IM
TQS2_45	Non-relapse	G	C	T	G	A		C	A	G	G	1	1	1	1	2	EM
TQS2_46	Non-relapse	G	C	T	G	A		T	A	G	C	2	2	1	1	2	EM
TQS2_47	Non-relapse	G	C	T	G	A		C	A	G	G	1	1	1	1	2	EM
TQS2_48	Non-relapse	G	C	T	G	A		C	A	G	G	1	1	1	1	2	EM
TQS2_49	Non-relapse	G	C/T	T	G	A		C	A	G	G/C	1	10	1	0.5	1.5	EM
TQS2_50	Non-relapse	G	C/T	T	G/A	A		C	A	G	G/C	1	4	1	0	1	EM
Bold Represents key SNPS that determine the CYP2D6 allele
Del = Deletion
